# Supplementary material for: Leadership, religiousness, state ownership of an enterprise and unethical pro-organizational behavior: The mediating role of organizational identification
Source: PLoS One. 2021 May 11;16(5):e0251465. doi: 10.1371/journal.pone.0251465 (PMC8112678; doi:10.1371/journal.pone.0251465)
Supplement: S1 Data — (XLSX) [file pone.0251465.s001.xlsx]

## Sheet: data
ID	sex	age	state.treasure	ELS	MLQ	UpLB	LMX7	UPB	Sat	SISI	ALQ_I	ALQ_II	ALQ_III	ALQ_IV	ALQ	SRC
1	1	3	1	3.6	3.66667	1.5	3.71429	4.33333	6.33333	7	3.4	4.25	4.66667	4.25	4.0625	9.4
2	1	3	1	4.2	4	3.16667	3.85714	2	6.33333	7	3.8	4	3	3.75	3.6875	9.4
3			1	2.9	3.16667	2	3.16667	2.5	3.66667	3	2.8	2.5	2.66667	3.25	2.8125	4.4
4			1	4.2	4.16667	3	4	4	6.33333	6	3.8	4	4	3.25	3.75	9.8
5	2		1	2.7	2.16667	1.33333	2.71429	3	7	7	2.6	2.25	2	1.75	2.1875	7.93333
6	1	3	1	3.8	3.66667	1	3.14286	1	6.66667	6	2.6	2.5	3	2.25	2.5625	8.36667
7	1	3	1	2.5	2.5	1.83333	2.14286	3.83333	3.66667	3	1.8	2.5	2	2	2.0625	9.4
8	1	2	1	3.1	2.33333	1	2.42857	2.33333	5	5	3.2	2.5	2.66667	2.5	2.75	8.86667
9	1	3	1	3	1.5	1.16667	1.57143	2.5	4	4	2	2	2	1.5	1.875	7.7
10		3	1	4.3	4.5	1.16667	4.71429	1.66667	6.33333	6	4.8	4.5	4.33333	5	4.6875	8.3
11			1	2.8	2.83333	1	2.85714	1	6	6	4.4	3	2.66667	2.5	3.25	8.1
12	2	1	0	3.1	2.16667	2	3	4.66667	4	6	2.25	3.25	2.33333	2.5	2.6	9.16667
13	1	4	0	2.4	1.5	2.16667	3	2.66667	2.66667	2	2.8	2.75	2.66667	2	2.5625	10.3
14	1	3	0	4.4	4.33333	2.5	4	2.16667	6.33333	7	4.6	4	4.33333	3.5	4.125	7.2
15	2	4	1	4.3	4.16667	1.16667	4.71429	1.33333	6	5	4.4	4	4.66667	4	4.25	7.4
16	2	1	0	4.9	2.83333	1.5	4.28571	2	6	5	5	4.75	5	3.75	4.625	8.3
17	1	4	0	2.9	3.33333	1.83333	3.14286	1.66667	7	7	4.2	3.25	3.66667	2.75	3.5	10.3
18	2	1	0	4.1	4.83333	3	4.14286	4	7	6	4.4	3.75	4.33333	3.25	3.9375	4.4
19	1	1	0	4.1	3.83333	3	4	2.83333	6.66667	7	4.6	4.5	4.33333	3.75	4.3125	8.1
20	1	4	1	2.4	1.66667	1.5	1.71429	2	6	6	2.6	3.25	1.33333	2	2.375	10.3
21	1	2	0	4.2	3.66667	1.83333	4.57143	2.33333	5	6	4.2	4.25	3.66667	3.75	4	4.7
22	1	1	1	3.9	4	3	3.42857	3.83333	6	5	3.2	3.75	3	3	3.25	8.3
23	2	3	1	2.2	2.33333	1	2.28571	2.33333	5	7	2.4	5	2	0.75	2	5.5
24	2	3	1	3.9	4.5	1.16667	4.57143	3.16667	7	7	4.8	4.75	4.66667	4.25	4.625	9.3
25	2	1	0	4.9	4.83333	2.5	5	5.6	7	7	4.6	5	5	4	4.66667	8.3
26	1	1	0	4.1	3.5	1.66667	3.85714	3.5	5.66667	4	5	4.75	3	2.5	3.9375	5.9
27	2	1	0	3.3	2.66667	3.5	3.71429	4	4.66667	3	3	3	3	3	3	5.5
28	1	1	0	4.1	3.83333	2.16667	3.85714	3	5.66667	6	3.6	4	3.66667	4	3.8125	9.4
29	1	1	0	2.9	1.5	1	1.71429	1.5	2.66667	2	2.8	2.5	3	2	2.5625	5.5
30	1	1	0	3.5	3.66667	3	3.42857	4.83333	5.33333	6	2.4	4	4.33333	3.25	3.375	6.5
31	1	1	0	4.4	3.5	1.5	4.57143	3.83333	7	6	4.6	5	4	4.25	4.5	8.83333
32	1	1	0	4.7	4	1.33333	4.57143	3.66667	6.66667	5	4.4	3.5	3.33333	3.5	3.75	4.4
33	1	1	0	3.4	2.83333	1.66667	2.42857	1.33333	6.33333	6	4.4	4.25	3.33333	2.5	3.6875	10.3
34	2	2	0	3.7	3	1.66667	3.57143	3.5	5.33333	6	3.4	3.25	4	3.75	3.5625	9.3
35	2	1	0	3.1	3	2.16667	2.71429	2.16667	5	4	3.8	3	2.66667	2	2.9375	8.3
36	1	1	0	3.7	3.33333	1.16667	3.42857	3.33333	6.33333	6	3.6	3.75	3	3	3.375	6.5
37	2	1	0	4.3	3.16667	3.33333	4.14286	4.33333	6.33333	6	4.6	3.25	4.66667	4	4.125	5.15
38	1	2	0	2.6	2.5	1	2.42857	1	2	1	2.2	1.75	1.66667	1.25	1.75	5.46667
39	1	1	1	3.3	3	2.33333	4.42857	4.33333	5.66667	6	4	4.5	3	3.5	3.8125	4.4
40	2	1	0	2.2	1	1.83333	2.28571	1	3	1	1.8	3	2.66667	2	2.3125	4.4
41	1	1	0	2.8	1.66667	1.16667	2.42857	3	6	4	2	1.75	1.66667	1.5	1.75	5.15
42	2	1	0	3.4	3	1.16667	2.71429	2.83333	5.33333	4	2.6	3.25	3.33333	3.5	3.125	6.5
43	2	1	0	4.5	3.5	2.5	3.71429	3.5	5	6	2.6	2.5	2.66667	3	2.6875	3.86667
44	1	1	0	2.9	2.33333	1.33333	2.28571	3.66667	4.33333	1	3	2.75	2	2.5	2.625	8.85
45	1	1	0	4.3	3.83333	1	4.14286	2.83333	4	4	4.2	4.33333	4	3.25	3.93333	5.5
46	1	1	0	3	2.83333	1.16667	3.14286	4.33333	4.66667	2	4.2	2.5	3	3.25	3.3125	4.4
47	2	1	0	4.3	4.33333	1.16667	4	2.66667	6.33333	6	4.2	4.5	4.66667	4.5	4.4375	8.3
48	2	1	0	3	2	3.33333	3	3.66667	3.66667	5	2.4	3	3.33333	3.25	2.9375	6.5
49	2	1	0	1.7	1	1	1.71429	3.16667	4.33333	3	2.8	2.25	1.66667	1	2	7.2
50	1	1	0	3.3	2.83333	1.83333	3.42857	1.33333	5	4	3	2.5	3.66667	3.5	3.125	6.5
51	2	1	0	4.2	4	2.33333	4.14286	3.33333	6.66667	7	4.8	4.75	4.33333	4	4.5	8.3
52	1	1	0	3.2	2.83333	1	2.71429	2	5.33333	4	2.8	3.25	2.66667	2.5	2.8125	4.2
53	2	1	0	2.2	3.16667	1.5	3.28571	3.33333	6.33333	6	2.8	3	2.66667	3.75	3.0625	6.5
54	1	1	0	3.88889	3.33333	1.16667	3.71429	2.5	4.33333	6	4.2	3.5	3.33333	3	3.5625	3.4
55	2	1	0	3.5	3.16667	2.83333	3.28571	2.16667	5.33333	5	2.2	3	3.66667	4	3.125	1.4
56	1	1	0	3	2.5	2.5	2.57143	3.66667	6.33333	4	3	3	3.33333	2.25	2.875	2.9
57	1	1	0	3.5	3	1	3.57143	1	6.66667	3	4.6	5	4.33333	4.25	4.5625	5.9
58	1	1	0	4	2.5	1	3.57143	2	4.33333	4	4.4	3.25	3.66667	3.5	3.75	2.8
59	2	1	0	1.8	2.33333	2.66667	3.85714	4.83333	6.33333	5	3.6	3	2.33333	2.25	2.875	9.85
60	2	2	0	3.1	2	1.16667	2.71429	4.66667	3	4	1.8	2.75	2.66667	2	2.25	6.5
61	2	2	0	3.5	3.66667	3.33333	3	4.33333	6	6	2.8	2.75	3.66667	2.5	2.875	7.4
62				3.7	4	2	4	3.66667	4.33333	6
63	1	2	1	4.2	3.66667	1.33333	4.28571	2.66667	3.33333	3	4.2	2.75	3	3.75	3.5	1.3
64	1	3	1	2.5	1.16667	1.66667	1.85714	2.16667	5.66667	5	1.2	1	2.66667	1.75	1.64286
65	1	2	1	4	4.33333	1.66667	4.71429	4.83333	6	7	3.4	4.5	3.33333	4.25	3.875	4.4
66	1	1	0	4.4	3.83333	1	4.85714	3.16667	6.66667	5	4.2	4.25	4.66667	4	4.25	4.4
67	1	1	0	3.8	4.16667	1	3.71429	3.83333	7	4	4	4.25	4.66667	3.75	4.125	7.4
68	1	1	0	4.9	5	1	4.85714	1.5	6	6	4.8	4.75	5	4.5	4.75	6.5
69	2	2	0	4.77778	4.66667	3.5	5	3.5	6.66667	6	4.6	3.33333	4	4	4.07143	6.5
70	2	3	0	2.5	2	2.16667	2.85714	4.5	4.66667	4	2.6	2	2.66667	2.25	2.375	6.5
71	2	3	0	4.8	4.5	1.66667	4.85714	2.66667	7	5	4	5	5	5	4.6875
72	2	1	0	4	3.83333	1	4	4.33333	5.66667	4	4	3.25	3.66667	3.5	3.625	8.3
73	2	2	0	3.4	2.66667	1.33333	3.28571	3.33333	4.66667	3	3.2	3.25	3.66667	2.25	3.0625	8.6
74	2	2	0	4	3.33333	1.33333	3.57143	1	5.33333	5	3.4	3.5	3.33333	3.25	3.375	6.5
75	1	2	1	4.1	4.66667	1.16667	4.28571	4.33333	6	6	4.4	3	3.66667	3.5	3.6875	2.9
76			1	3.3	3.16667	1.16667	3.71429	1.5	6.33333	7	3.2	3.25	4	3	3.3125
77	2	3	1	3.4	4.33333	1	3.14286	6	5.33333	7	2.8	3.25	4.33333	4	3.5	7.43333
78	1	3	1	4.5	4.16667	1	4.28571	1	7	6	4.6	5	4.33333	4	4.5	6.5
79	2	3	1	4.5	4.5	1.16667	4.42857	3.33333	6	6	5	5	4	3.75	4.5	8.9
80	1	3	1	3.2	3.66667	2.5	3.57143	4.66667	6.33333	7	2.6	2.25	3.33333	3.25	2.8125	7.9
81	2	1	1	4.3	4.16667	1.83333	4.57143	3.5	7	7	3.6	4	4.66667	4.25	4.0625	6.5
82	1	2	1	3.1	2.5	1.83333	2.28571	2	3.33333	5	1.8	2.75	2.66667	2.75	2.4375	8.3
83	2	2	1	4.55556	4	1.16667	4	1	7	7	4.2	3.5	3.66667	3.5	3.75	8.3
84	1	3	1	3.6	2.5	2.16667	3.85714	3	6.33333	6	2.4	2.75	3.33333	3	2.8125	9.4
85	1	3	1	5	4.66667	2.5	3.42857	2.33333	6.66667	7	2.8	3.25	3	3	3	3.4
86	2	2	1	3.6	3.33333	1.33333	3.71429	1	6.33333	7	3.2	3.25	3.33333	3.25	3.25	4.4
87	1	3	1	3.4	3	1.33333	3.14286	4	5	3	3	3	3	3	3	4.1
88	2	5	1	4.2	3.5	1.5	3.57143	1.66667	6.33333	6	3	3.5	3.33333	3.25	3.25	10.3
89	1	3	1	4.9	5	1	4.42857	1	7	7	5	5	5	5	5	8.36667
90	2		1	2.5	1.66667	3.16667	2.42857	4	3.66667	6	2	2.75	1.66667	1.5	2	5.9
91	1	2	1	3	2.83333	2.16667	2.42857	2.5	7	7	3	2.75	1.33333	1.25	2.1875	10.3
92	2	2	1	2.1	1.33333	1.83333	2.57143	5.16667	6	7	1.8	2	2.66667	1.25	1.875	8.85
93	1	3	1	2.4	1.16667	3.5	2.14286	4.66667	5.66667	4	2.6	2.75	2.33333	2.25	2.5	8.9
94	1	3	1	4.3	4.83333	1	4.57143	1.33333	7	5	4.2	4.25	5	3.5	4.1875	6.9
95	1	2	1	5	5	1	4.5	1.66667	7	7	5	4.25	4.66667	4.5	4.625	8.86667
96	1	2	1	3.9	2.33333	1.66667	3.42857	3.5	5	6	3.8	3.25	4	3.5	3.625	8.9
97	1	3	1	5	5	1	4.57143	1.66667	7	7	5	4.25	4.33333	4.5	4.5625	7.2
98	2	3	1	4.3	4	1.5	4.5	3.5	7	7	3.4	3.5	4.66667	4.25	3.875	4.4
99	2	5	1	3.9	3.66667	1.33333	4.28571	2.16667	7	7	3.6	4.75	4.33333	3.5	4	8.9
100	1	3	1	4.4	4.5	1	4.57143	1.83333	4.66667	6	4.4	4.5	4.66667	4.5	4.5	6.5
101	1	4	1	3	3.83333	1.83333	2.57143	2.66667	5	5	2.6	2.75	3	3.25	2.875	8.9
102	2	3	1	2.4	1.5	1.16667	2	3	6.33333	7	1.6	2.5	2.33333	1.25	1.875	8.3
103	1	3	1	3.8	3.83333	2.16667	3.28571	4	4.33333	5	3.8	3.5	3.66667	3.5	3.625	5.5
104	2	3	1	3.7	2.83333	1.83333	3.57143	2	4.66667	3	2.4	3.5	3.33333	2.75	2.9375	3.4
105	2	2	1	3.5	2.66667	1.6	3.42857	4	5.33333	6	3	3	3	3	3	1.9
106	2	1	0	3.5	2.5	1	3.85714	1.5	6.66667	7	2.4	4.75	2.66667	2.75	3.125	8.23333
107	2	1	0	3.9	3	1	4.14286	1	5.33333	1	4.2	3.5	2.33333	3.5	3.5	9.53333
108	2	1	0	2.9	2.5	1.66667	3.71429	2.16667	5.66667	2	3	2.75	2.66667	2.25	2.6875	8.65
109	1	1	0	1.8	2	1	2.57143	1	1	1	3.4	3	3.66667	2.5	3.125	8.4
110	1	1	1	4	4.33333	2.66667	3.85714	2.83333	6.33333	5	2.4	3.5	4	3.75	3.3125	9.3
111	1	1	0	4.4	4.33333	2.66667	5	2.5	6.66667	7	4.8	5	5	5	4.9375	5.1
112	2	3	1	3.9	4.66667	1.16667	3.85714	4.5	7	7	4.6	4.5	5	4.25	4.5625	4.7
113	1	2	1	2.6	1.5	1.5	1.85714	3.33333	5.66667	6	2.8	3.5	3.33333	2.75	3.0625	4.56667
114	1	3	1	3	2	1.5	2.57143	3.16667	5.33333	4	2.8	2.5	2.33333	2.5	2.5625	8.36667
115	1	3	1	3.4	3	2.33333	2.57143	3.66667	5.33333	6	2.6	3.75	4.33333	3.25	3.375	8.86667
116	1	1	1	3.4	3.16667	1.16667	3.42857	1.66667	5.33333	5	4	3.75	3.66667	3.5	3.75	9.8
117	1	3	1	3.6	3.16667	1.5	3.14286	3.83333	5.33333	5
118	1	3	1	2.3	2.16667	1.16667	3.14286	3	5	7	2.2	1.75	2	1.5	1.875	9.4
119	2	3	1	4.5	3.66667	3.16667	3.71429	5	5.66667	7	4	4.25	4	3.75	4	9.9
120	2	2	1	4.5	3.5	2.66667	3.57143	2.66667	6	6	3.8	3.75	4	4.25	3.9375	4.96667
121	1	1	1	3.5	3.66667	2.16667	4	5	6	6	3.4	3.5	4	4	3.6875	6.5
122	2	1	0	2.8	3.16667	2.33333	2.85714	3.83333	6.33333	7	3.2	2.75	3.33333	3.5	3.1875	8.3
123	2	1	1	3.8	3.33333	1	3.85714	4.66667	7	7	3.8	3.75	4	2.75	3.5625	3.45
124	2	2	0	2.7	2.83333	1.83333	4	4.33333	6	5	2.4	2	3	1.75	2.25	5.9
125	1	1	0	3.3	2.66667	2.83333	3.28571	2.5	4.33333	2	3.6	3	3	1.75	2.875	8.3
126	1	1	0	2.1	1.5	1	2.28571	1.66667	2.33333	1	1.6	2.25	1.33333	1	1.5625	2.6
127	2	1	0	3.2	1.66667	1.83333	2.28571	3	2	2	1.6	2	3	2.5	2.1875	1.4
128	2	1	0	3.4	3.33333	1	3.57143	3.16667	5	4	2.4	3	3.33333	2.75	2.8125	4.4
129	1	3	1	4.7	4.66667	1	4.57143	2.66667	6.33333	6	4.2	4.75	4.66667	4.25	4.4375	6.5
130	2	3	1	2.2	1.16667	1	2.14286	3.83333	7	7	1.6	2.25	3.33333	1.5	2.0625	8.6
131	1	2	1	4	4	2.5	4.57143	4.5	6	7	4	5	5	5	4.6875	4.26667
132	1	3	1	3.5	4	1.33333	4	3.16667	7	7	3.6	4.75	5	3.75	4.1875	9.16667
133	1	3	1	3.6	3.16667	1.33333	3.28571	3.16667	6.33333	6	3.4	3.5	4.33333	3.25	3.5625	9.35
134	1	2	1	2.4	2.66667	1.16667	2.71429	3	6.33333	7	3.4	2.5	1.33333	1	2.1875	8.85
135	1	2	1	4	3.83333	1	4.28571	1.5	7	5	3.8	4.5	4.33333	4.5	4.25	6.26667
136	2	3	1	4.3	4.5	1	4.28571	1.33333	6	5	4.2	4.25	4.33333	4.5	4.3125	8.3
137	1	3	1	3.9	4.33333	1.66667	4.57143	2.5	6.33333	5	3.6	4.25	4	4	3.9375	8.85
138	2	2	1	4.8	4.83333	1.5	4.57143	3.83333	6	7	4.8	5	5	5	4.9375	4.4
139	1	2	1	4.8	4.83333	1.66667	4.71429	1.16667	6.33333	1	4.4	3.25	4	4	3.9375	2.85
140	2	3	1	3.7	2.66667	1	3.42857	2.16667	6	6	3.6	3.75	4	3.75	3.75	8.4
141	1	2	1	4.1	4.16667	1.33333	4.14286	2.5	5	5	4	3.75	3.33333	3.75	3.75	8.3
142	2	1	1	3.3	2.83333	1.33333	3.28571	3	6	5	3.2	3.75	2	3	3.0625	2.9
143	1	1	1	2	1.66667	1	1.28571	3.66667	1	1	2	4.5	1.66667	1	2.3125	3.4
144	1	1	0	2.8	3	1.16667	3.42857	2	3.33333	2	2.6	3	3.33333	3.75	3.125	6.5
145	2	1	0	2.7	4	2	4.28571	5	7	7	4.2	4	3	4.5	4	5.9
146	1	2	1	4.4	4.66667	1	4.42857	2.66667	4	4	3.4	3.75	3.66667	3.75	3.625	4.4
147	1	2	1	3	3	1.33333	3.28571	1.33333	5.33333	4	2.4	3	3	2.5	2.6875	8.3
148	2	3	1	3.4	3.16667	2.33333	3.28571	3.66667	4.33333	5	3	2.75	2.33333	3.25	2.875	9.4
149	2	2	1	3.4	2.66667	1.5	2.85714	3.83333	5.33333	5	3	3	3	3.25	3.0625	10.4
150	2	3	1	3.9	3.66667	3.33333	4	4.16667	5	5	4	3.75	3.33333	3.75	3.75	6.5
151	2	2	1	3.6	3.33333	1.16667	4.28571	2.66667	6	6	3.2	3.25	3	3	3.125	8.3
152	2	3	1	1.7	1.83333	1	3.28571	1.33333	6.66667	6	2	2	2	1.5	1.875	7.9
153	2	2	1	2.3	2.33333	2	2.85714	2.5	5	3	2.4	1.75	2.33333	2.5	2.25	9.4
154	1	2	1	3.8	3.83333	1	4.42857	1	6.33333	5	3.8	3.5	3.33333	4	3.6875	7.4
155	2	2	0	4.9	4	4	5	7	7	7	4.4	4.25	5	4.75	4.5625	8.3
156	2	3	1	3.55556	3.5	1	4.71429	1.16667	6.33333	6	4	4	4.33333	4	4.0625	4.76667
157	2	3	1	4	3	1.16667	4.14286	3.33333	6.66667	7	4.6	4.5	2.66667	3.25	3.875	9.4
158	2	3	0	4.4	4.33333	1	3.85714	1.66667	5	6	3.6	4.5	4.66667	3.75	4.0625	8.3
159	1	2	1	4.6	3.83333	1	3.71429	2.66667	4.66667	6	4	4	4.33333	3.75	4	10.3
160	2	3	1	4.4	4.66667	1	5	1	7	7	3.6	4.75	5	2.5	3.875	4.4
161	2	2	1	4.5	4.33333	1	4.42857	1.83333	7	6	4.8	5	4.66667	4	4.625	6.5
162	1	4	1	2.5	2.66667	2.16667	2.85714	4	5.33333	6	1.8	2.25	1.33333	1.5	1.75	9.33333
163	2	1	0	3.9	5	3	4.71429	2.5	5	3	2.2	3.33333	3.33333	3.25	2.93333	10.3
164	2	3		3.8	3.66667	2	3	4	5.66667	5	3.6	3.25	3.33333	3.75	3.5	8.9
165	1	3	1	3.5	3.16667	2.16667	2.85714	2.83333	4.66667	5	3.2	3.75	3.66667	2.75	3.3125	8.85
166	1	3	1	3.3	2	1.66667	3.14286	1.83333	4.33333	5	2.8	3.25	3.33333	2.75	3	7.36667
167	2	3	0	4.7	4.83333	1.16667	4.14286	1.83333	5.66667	7	4.4	4.75	5	4	4.5	8.3
168	1	3	1	2.875	2.66667	1	2.57143	1	5.66667	5	2.2	2.5	3.33333	2.5	2.57143	10.3
169				2.9	3	1.33333	2.66667	2	6.33333	6	1.2	1.66667	1.66667	2.25	1.66667	8.9
170	2	3	1	4	4.5	2.33333	4.14286	4.66667	5.33333	5	3.6	3	4	3.5	3.5	8.3
171	1	3	1	2.9	2	3	3.28571	1.83333	6	6	3.2	4	3.66667	2.5	3.3125	10.3
172	1	3	1	3.2	3.16667	1.16667	3.14286	1	4.33333	6	3	2.5	1.66667	3.5	2.75	5.5
173	2	1	1	3.2	3.16667	2	3.71429	4.16667	5	6	3.2	3.25	2.66667	2.75	3	9.4
174	1	3	1	3.8	3.16667	1.83333	3.85714	2.5	4.33333	4	3.2	4	4	3.75	3.66667	6.5
175	1	1	0	1.5	1.16667	2.5	2.14286	2.5	2.33333	1	2.6	2.75	1.33333	1.25	2.0625	8.6
176	2	3	1	3	2	1.16667	2.57143	2.66667	4.66667	6	2.4	2.5	3.66667	2.25	2.625	8.3
177	2	3	1	2.8	2.33333	1	3	2	2.66667	5	2.25	3	2.66667	2.75	2.66667	3.8
178	1	1	0	4.3	3.5	1	4	3.5	5.33333	6	3.8	3.75	4.33333	3.75	3.875	1.4
179	1	1	0	3	2.5	1.83333	2.57143	4	5.33333	4	2.2	3	3	3	2.75	7.4
180	1	1	0	4.11111	4	2.66667	3.85714	3.83333	4.66667	4	4.2	3.75	4.66667	3.75	4.0625	6.21429
181	2	1	0	3.9	3.83333	1	4	1	6.33333	4	3.6	4	4	4	3.875	5.15
182	2	1	0	4	2.66667	1	3.71429	3	6	4	4.2	4	4.33333	3.5	4	6.5
183	2	1	0	3.9	3	1.33333	3.85714	4	3.33333	2	3.8	2.75	3	3.25	3.25	10.3
184	1	1	0	3.4	3.83333	2.5	4.14286	4.16667	6	4	3.8	3.75	4.66667	3.75	3.9375	8.3
185	2	1	1	3.7	3.5	1	3.57143	3	5.33333	5	3	3.75	3.33333	3.25	3.3125	6.5
186	1	1	0	4.1	4	1	4.42857	3	7	6	4.8	4.25	3.66667	4	4.25	4.4
187	2	1	0	4	3.16667	1.5	2.85714	4.16667	5.33333	1	4	3.75	4.66667	3.75	4	6.7
188	1	1	0	3.1	3	2.16667	3.14286	3.83333	3.66667	4	3.6	2.5	3.33333	2.5	3	5.15
189	1	1	0	4.1	3.66667	1.16667	4	3.5	6	7	4	5	4	3.25	4.0625	9.15
190	2	1	0	2.5	2.83333	1	2.71429	4.5	4	4	1.6	1.75	3	2.5	2.125	10.4
191	2	1	0	4.6	4.66667	1.16667	4.14286	1.16667	7	7	5	5	5	4.25	4.8125	9.35
192	2	1	0	3.5	3.5	1.83333	4.28571	4.33333	7	6	3.6	3.5	4.33333	3.5	3.6875	3.9
193	1	1	0	2.6	1.33333	1.16667	1.42857	2.16667	5	3	1.4	2.25	1	1	1.4375	5.9
194	2	1	0	3.5	3.33333	2	3.14286	4.33333	2.33333	3	3	2.75	3.66667	3	3.0625	8.3
195	2	1	0	4.1	3.5	1.5	4.42857	2	7	5	4.4	3.75	3	4	3.875	4.26667
196	2	1	0	4.1	4.16667	1	4.28571	2.33333	6	5	4	3.5	4	3.75	3.8125	3.8
197	1	1	0	3.1	2.33333	1	4	3.33333	5.66667	5	3.4	2.5	3	2.5	2.875	4.4
198	1	1	0	3.6	3.16667	1	3.71429	2.16667	5	2	3.8	3.25	3	3.75	3.5	1.9
199	2	1	0	3.7	3.5	1	3.14286	2.33333	5.33333	5	3.2	3.5	1	2.25	2.625	8.3
200	1	1	0	4.1	4.16667	1	4.28571	2.33333	6.66667	7	4.2	3.5	4.33333	4	4	5.9
201	1	1	0	3.6	4.5	1	4	3	7	7	4.8	5	3.66667	4.25	4.5	6.35
202	1	1	0	4.1	3.66667	1.33333	4	2.5	6.66667	7	4	3.25	4.66667	3.75	3.875	7.16667
203	2	1	0	4	3.83333	3.83333	3.71429	2.66667	6.66667	2	4.4	4	4	4.5	4.25	3.06667
204	1	1	1	3.8	3.16667	2.5	3.14286	3.5	5	3	3.8	3.5	3.33333	4	3.6875	1.4
205	1	3	1	4.3	4.5	1.16667	4.14286	2	6	6	3.6	4	4.33333	4.25	4	7.4
206	1	3	1	3.9	4.33333	1	3.71429	1	6	5	4.2	3.75	4	3.5	3.875	4.95
207		3	1	1.8	1.33333	1.33333	2.14286	1.83333	6.33333	6	3	2.5	1.66667	1.75	2.3125	8.73333
208	1	3	1	4.1	4.5	1	4	3.33333	6.33333	4	4	4	4.66667	4	4.125	5.9
209	1	3	1	4.4	4.66667	2.16667	4.28571	2.5	6.33333	5	4.4	4.5	4.33333	4.25	4.375	5.5
210	2	2	1	4.1	4.66667	2.66667	4.28571	3.5	4.33333	7	4.2	4.75	4.33333	4.5	4.4375	9.8
211	2	1	1	2.5	2	1	3	2.83333	4.33333	5	2.6	3.25	3.66667	3.75	3.25	5.9
212	1	2	1	4.8	4.83333	2.16667	5	4.33333	6	5	5	4.5	4	4.25	4.5	8.53333
213	2	1	0	2.4	1.33333	1	2.42857	1.5	5.33333	2	3.8	3.25	3.33333	3	3.375	9.86667
214	2	3	0	2.4	1	1	1.42857	3	4.33333	4	1.6	1.75	1.66667	1.25	1.5625	10.4
215	1	3	1	3.8	3.66667	1	3.85714	2.16667	5.66667	5	3.4	4	3.66667	4	3.75	8.4
216	2	1	0	4.5	3.83333	3.33333	3.57143	5	6	6	4.8	4.5	4.33333	3.75	4.375	5.15
217	2	1	0	2.8	2	1	3	1	2.66667	1	3	2.66667	1.66667	2.5	2.53333	9.86667
218	2	3	1	2.6	1.83333	1.5	2.14286	3	3.33333	1	1.8	2.25	1.66667	2.25	2	7.9
219	1	3	0	3.7	3.33333	1.33333	3.71429	3.66667	7	7	4	3.75	3.33333	3	3.5625	9.3
220	1	1	1	3.8	2.33333	3.66667	2.42857	4.83333	3.33333	1	2	4	3.33333	3	3	1.65
221	1	3	0	3	3.83333	5	3.85714	6.16667	6.33333	5	3.4	2.75	3.33333	3.25	3.1875	5.9
222	2	1	0	3.7	3.5	1.16667	3.42857	3.16667	6	4	4.4	3.5	2.66667	3.5	3.625	9.86667
223	1	2	0	2.3	1.66667	1	2.14286	1.66667	5.33333	4	2.2	1.75	3	2.25	2.25	8.9
224	1	2	1	1.4	1.33333	2	2	2.83333	4.33333	4						10.4
225	1	3	1	3.6	3.66667	1.16667	4	2.5	5.33333	5	3.2	4	3.66667	4	3.6875	9.16667
226	2	3	1	3.4	2.16667	2.5	3	3.5	6	5	2.2	3	3.33333	3.25	2.875	3.8
227	2	4	0	2	1	1	1	3	4	3	1.2	1	2	1	1.25	1.9
228	1	2	1	3.28571	2.83333	1	3.71429	2.5	5.33333	5	3.4	4	3.66667	3.75	3.6875	8.3
229	2	3	0	4	4	1.5	4.28571	2.16667	7	5	4	4.25	4	3.75	4	7.9
230	1	2	1	5	4.33333	4.33333	4.85714	4.83333	6	5	4.2	4.25	5	5	4.5625	10.05
231	1	3	1	1.7	1.33333	1	1.28571	3.66667	2	6	1.4	2	1	1	1.375	8.3
232	2	1	0	4.1	3.16667	1	3.14286	3.83333	6	3	4.8	2.5	4.33333	3.5	3.8125	5.5
233	1	3	0	1.55556	1.33333	1.5	2.42857	4	5.33333	5	1.4	1.66667	2.66667	1.5	1.73333	9.3
234	1	2	0	2.4	2.16667	1.5	2.57143	3	4	6	2.4	1.75	3.33333	3	2.5625	4.65
235	1	1	0	4.4	4.33333	1.5	4.42857	3.5	6.66667	6	4.2	4.25	3.33333	3.75	3.9375	8.9
236	1	1	0	4.1	4.16667	1	4	1	6.33333	3	3.8	4.25	3.66667	3	3.6875	7.9
237	1	1	0	4.2	4.5	1.16667	4.28571	2.33333	7	6	4.6	4.25	4	3.5	4.125	6.5
238	1	2	0	2.4	2.5	2.16667	1.71429	2.83333	4.66667	2	2.4	2.25	2.66667	3	2.5625	9.4
239	1	2	0	3.5	3.33333	1.33333	3.71429	3.5	6	2	2	2.75	1.66667	1.25	1.9375	1.65
240	2	2	0	3.7	3.33333	2.16667	4.14286	3.5	6.33333	7	2.4	4	4	3.25	3.3125	4.7
241	1	2	0	2.1	1.33333	1.16667	1.28571	5	5.66667	2	1.6	1.5	3	3.25	2.25	9.4
242	2	3	1	3.7	3.5	1.83333	3.42857	3.66667	6.33333	7	3.8	4	4	4	3.9375	4.4
243	1	1	0	3.8	4.16667	3.5	4.42857	3.83333	7	5	3.8	4.5	5	3.5	4.06667	4.85
244	1	2	0	4	3.5	1.5	4.14286	3.83333	3.66667	2	3.75	3	4	4	3.71429	6.5
245	1	3	1	4.6	4.33333	1	4.42857	2.66667	6.66667	6	4	4.5	4.66667	4.25	4.3125	8.15
246	1	4	1	5	4.66667	1	4.14286	1	7	7	4	4.5	5	4.25	4.375	10.3
247	2	2	1	4.6	4.83333	1	4.71429	3	5.66667	5	5	4.25	4.66667	4.75	4.6875	7.9
248	1	3	1	4	3.33333	1	4	3.5	5.66667	5	4.4	4.25	4.33333	4.25	4.3125	8.3
249	2	3	1	4.4	4.66667	1	4.28571	1.66667	5.66667	7	3.8	4	4.66667	4	4.06667	9.4
250			1	4.1	3.66667	1.33333	4.28571	3.66667	6	6	3.6	3.75	4.33333	3.75	3.8125	10.3
251		2		3.44444	3	4	3.16667	4.5	4	4	3.66667	4	4	3.25	3.71429	10.4
252	2	1		4.4	4	3	3.28571	5	4.66667	6	4	3	3.33333	3.5	3.53333	4.4
253	2	4	1	4.7	4.66667	1	4.85714	3.16667	6	5	4	3.25	3.66667	4.5	3.875	5.76667
254	2	3	1	2.6	2.66667	1.83333	2.71429	1	6	7	2.8	3.25	2.66667	3	2.9375	5.5
255	1			4.3	3.66667	1	3.42857	1.5	6	6	3.6	3.75	5	3	3.83333
256	1	2	1	4.9	4.5	2	4.28571	3.66667	6	6	2.8	3.5	3.66667	4	3.4375	8.3
257	1	3	1	5	4.5	1.5	5	3.83333	5.33333	6	4.6	5	4.33333	4.5	4.625	10.3
258	1	2	1	3.5	2.83333	2.33333	3.14286	3.33333	5.66667	6	3	4	3.66667	3.25	3.35714	8.3
259	1	4	1	4.5	4.16667	1	4.14286	2.16667	6.66667	5	4.4	4.5	3.66667	3.75	4.125	9.35
260	1	4	1	3.7	4	1.66667	4.14286	2.66667	7	7	4.8	4.75	3.66667	3.5	4.25	8.3
261	1	3		4.7	4	1.8	4.57143	2.2	5.66667	3	4.6	4.5	4.66667	3.75	4.375	6.15
262	1	3	1	5	4.83333	1	4.85714	1	6.33333	6	5	5	4.66667	4.5	4.8125	10.3
263	1	3	1	4.6	4.5	2.66667	5	1.33333	6.33333	6	4.2	4	4	4	4.0625
264	1	3	1	5	4.5	1.16667	4.85714	4.33333	7	7	4.6	4.5	5	4.5	4.625	8.3
265	1	3	0	3.875	3.66667	1	4.14286	1.66667	3		4	5	5	3.33333	4.1	4.4
266	2	3	1	4	4.33333	1	4	3.16667	6.33333	7	3.8	3.75	4	4	3.875	5.9
267	2	4	1	4.3	4.16667	1.16667	3.42857	2.66667	7	7	3.6	4	4.33333	3.25	3.75	6.95
268	2	1	1	2.9	3.5	2	3.57143	4.16667	5	5	2.2	2	2.33333	2.75	2.3125	8.86667
269			1	4	4.33333	1	4	3.16667	6.33333	7	4	3.5	3.66667	4	3.8125	5.9
270	1	3	1	4.3	4.16667	1.66667	3.85714	4	6.33333	7	3.8	4	4.66667	3.25	3.875	8.9
271	2	3	1	4.2	4.66667	1.66667	5	4.33333	7	7	5	5	5	5	5	5.9
272	2	4	1	4.9	5	2.5	4.71429	2.5	5	5	3.8	4.25	4.33333	4.25	4.125
273	1	5	1	3.3	3.5	1	3.83333	1	7	7	4.25		4		4.16667	8.85
274	2	1	1	2.11111	4	4	3.66667	3.66667	3.66667	3	3	2	2	2	2.33333	5.9
275	1	1	0	4.9	4.33333	2.5	3.28571	5	4	4	2.8	2.25	3	3	2.75	5.9
276	2	1	0	4.4	4.16667	1	4.14286	3.33333	6.66667	5	3.6	3	3.66667	3.75	3.5	3.86667
277	1	3	1	2.4	1.5	1	2.14286	3.16667	5	5	2.8	2.75	2.33333	1.25	2.3125	7.9
278	1	1	0	4.7	3.5	2	4	3	6.33333	6	3.6	4.5	3.66667	4	3.9375	4.4
279	1	1	0	4.6	4.5	1	4.57143	4.5	7	6	3.6	4.25	4.33333	4	4	8.3
280		3	0	4.1	4.5	2.33333	4.28571	3.83333	7	6	3.6	3.5	3.66667	2.75	3.375	8.9
281	2	1	0	3	3.33333	2	3	3	6.33333	5	2.6	4.25	4	2.5	3.25	8.85
282	2	3	0	4.4	3.83333	1	3.85714	4.16667	6.33333	6	4	4	4	3.75	3.9375	5.36667
283	1	3	0	3.3	2.33333	2.5	2.85714	4.33333	5	5	3	3	2.66667	2.25	2.75	3.8
284	2	1	0	3.5	2.66667	1.16667	3.42857	1	4.33333	1	3.2	3.5	3.33333	3.75	3.4375	4.4
285	1	1	0	3.2	1.5	1	2.42857	1.5	5.33333	3	2.6	3.25	3	2.75	2.875	4.4
286	1	1	0	3.8	3.33333	1.16667	3.14286	3	4.66667	5	3.6	4	4.33333	4	3.9375	4.13333
287	2	1	0	3	1.5	1.5	3.57143	2.16667	5.66667	1	4	1	3	3	3.27273	3.9
288	1	1	0	3.8	3.66667	1.16667	4	2.16667	6.66667	5
289	2	1	0	2.8	2.33333	1.33333	3	1	1.33333	1	2.8	2.75	2.33333	2	2.5	4.56667
290	1		0	3.2	3.5	3.5	3.28571	3	4.66667	5	2.2	3.5	2.66667	3.25	2.875	8.3
291	1	3	0	4.5	4.5	2.5	4.57143	3.16667	6.33333	5	4	4.5	3.66667	3.5	3.9375	6.5
292	1	3	0	2.7	2.5	1.33333	3.14286	3.16667	4.33333	2	2.4	3.25	2.66667	1.5	2.4375	4.4
293	1	2	0	2.3	2.83333	2.33333	3.57143	3.66667	5	4	3	2.75	3	3	2.9375	4.95
294	2	3	0	4.3	4.33333	3	4.14286	3.66667	7	6	3.8	4	3.33333	3.75	3.75	3.4
295	1	1	1	4.3	3.66667	1.83333	3.71429	5.66667	5.66667	6	4.6	4.75	4.33333	4	4.4375	3.9
296	1	1		3.9	2.33333	2.5	4.42857	4.16667	3.66667	4	3.8	3.5	4	3	3.5625	8.3
297	1	3	1	1.6	1.33333	1.33333	2	2.83333	6	5	1.6	2	1.33333	1	1.5	4.4
298	2	2	1	2.2	1.5	2.33333	1.57143	2	2	1	2.6	1.5	1.66667	2.25	2.0625	9.53333
299	2	3	1	2.6	2.66667	2.33333	2.57143	4	6	6	2.4	2.5	2.33333	2.25	2.375	6.5
300	2	1	1	3.4	2.33333	2	2.57143	5	7	6	3	3.75	3	3	3.1875	5.1
301	1	2	1	3	1.83333	1	2.57143	3	4.33333	5	2.6	2.5	2.66667	1.75	2.375	8.3
302	1	1	1	3.9	3.66667	1	3.71429	1.16667	6	5	3.6	3.75	3.66667	4.5	3.875	4.4
303	2	2	1	3.7	3.33333	2	3	3	5	5	3.2	2.75	2.66667	3.25	3	5.76667
304	2	3	1	3.3	2.66667	1.66667	3.14286	4	5.66667	6	2.2	2	2.66667	2.75	2.375	8.9
305	2	2	1	3.2	3	2.66667	3.28571	2	6.66667	7	2.8	3.66667	3	2.75	3	5.45
306	1	2	1	3.3	3.5	1.33333	3.14286	1.83333	6.33333	6	3.2	4	3.66667	3.33333	3.53333	4.4
307	2	2	1	3.2	3.33333	1.16667	3.42857	2	5	4	3.8	4.25	2.33333	2.25	3.25	8.3
308	1	2	1	3.5	3	1	3	1	5	5	3	3	3	3	3	4.4
309	2	3	1	3.1	3.33333	1.83333	3.42857	4.16667	6	5	3.8	2.5	3.66667	4	3.5	9.36667
310	2	3	1	4.9	4	1	4	3.66667	6	6	4.4	4.75	4.66667	4.25	4.5	6.15
311	2	3	1	4.2	3.66667	1	4	1.83333	6.33333	6	3.8	4.5	4.66667	4.25	4.25	8.9
312	2	1	1	4.1	3.66667	1.16667	4	4.16667	6.33333	6	4	4	4	4	4	1.4
313	2	3	1	4.8	5	1	4.71429	1	7	7	4.4	4	4.66667	4.25	4.3125	8.3
314	2	2	1	4.8	4.66667	1	3.85714	4	4	4	5	5	5	5	5
315	2	1	1	3.8	3.33333	1.66667	4	2.83333	6	6	4	1	4		3.5	8.3
316	2	2	1	5	5	1	4.71429	4	6.33333	6	3.6	4	3.33333	4.5	3.875	6.2
317	2	2	1	4.9	3.83333	1	5	4	7	7	5	5	5	5	5	5.9
318	1	2	1	3.7	3.66667	1	3.57143	1.33333	5.33333	3	3.8	3.75	3.33333	3.5	3.625	3.9
319	2	2	1	3.8	5	1	5	4	7	7	4.6	4.5	4.66667	4	4.4375	8.86667
320	2	2	1	5	5	1	5	4	7	7	5	5	5	5	5	9.65
321	2	1	1	5	5	4	3.66667	2.33333	6.66667	4	5	5	5	5	5	9.7
322	2	2	1	5	5	1	4.28571	3.66667	6.33333	6	4.2	4	4	4	4.0625	5.7
323	2	1	0	4.1	4.66667	1.16667	4.57143	4.33333	6.33333	5	4.4	4.25	3.66667	3.75	4.0625	4.4
324	1	3	0	4.1	4.16667	1.16667	3.85714	3.16667	7	7	4.6	4.5	5	4.75	4.6875	2.33333
325	1	3	0	2.4	2.83333	1	2.42857	2.5	6	4	2.2	1.75	2.66667	2	2.125	5.5
326	1	2	0	3.8	3.16667	2	3.42857	1.33333	6.33333	7	3	3.25	4	3.75	3.4375	8.9
327	2	1	0	4.7	3.33333	2	3.42857	3.83333	5.66667	7	3.6	4.5	3.33333	3.25	3.6875	4.4
328	1	1	0	3.6	3.83333	1.5	5	1	6.33333	1	5	5	5	5	5	10.3
329	1	2	0	2.8	2.16667	2	2.42857	1.5	5.33333	5	2.2	2	3	4.25	2.8125	10.3
330	1	3	1	2.1	1	1	1.57143	3.66667	4	7	2.2	1.5	2.33333	2	2	9.46667
331	2	2	0	2.5	1.33333	1	2.85714	4	3.66667	2	1.4	1.5	2	2	1.6875	8.1
332	1	3	1	1.9	1.33333	1.66667	2.14286	3.66667	2.66667	3	2.4	1.75	3	2.25	2.3125	8.9
333	1	4	1	2.3	1.5	1	2.71429	2.5	6.33333	6	2.8	2	2.33333	1.5	2.1875	4.4
334	2	1	1	1.9	1.5	1	1.85714	2.16667	4.66667	2	1.2	1.25	2.33333	1.75	1.5625	8.9
335	1	3	1	4.7	5	1	4.42857	2.5	7	7	4.6	4.5	4.33333	4	4.375	8.85
336	1	3	1	3.8	3	1.66667	3.66667	2	5.33333	5	3.6	4	4.33333	4.25	4	5.9
337	1	2	1	4.3	4	1	3.85714	1.33333	6.33333	6	4	3.25	3.66667	3.5	3.625	8.3
338	1	2	1	4.7	4.66667	1	4.71429	2.33333	7	6	5	4.75	4.66667	4.5	4.75	8.85
339	1	3	1	2	1.16667	1.16667	2	3.16667	4.33333	7	2.4	3	2.33333	1.25	2.25	6.5
340	1	3	1	3.3	1.66667	2.83333	3.57143	4.66667	6	6	1.6	2	1.66667	2.5	1.9375	4.4
341	1	2	0	4.2	4.16667	2	4.28571	3	5.66667	5	4.6	4.75	4.33333	3	4.1875	4.4
342	2	1	0	3.9	3.5	1.16667	4	1.83333	5	3	3.8	4.66667	4.33333	3.75	4.06667	6.5
343	2	2	0	3.5	3.16667	1.83333	4.14286	5.16667	6	6	3.6	3.33333	3	3	3.26667	5.5
344	1	2	0	3.9	3.83333	1.33333	4.14286	3	6	6	3.2	3.25	4	3.75	3.5	6.35
345	1	1	0	2.5	2.5	1.16667	2.42857	2.33333	5.66667	6	2.8	3.25	2	2.5	2.6875	8.3
346	1	1	0	3.5	3	1.5	2.42857	1.33333	3	2	2.8	3	1.33333	1	2.125	8.3
347	1	2	0	3.1	2.5	1.5	3	3.16667	5	6	3.2	2.75	2	2	2.5625	8.3
348	2	2	0	4.4	3.5	1.66667	4	4.33333	6.66667	6	4	4.25	4	3.5	3.9375	9.4
349	1	2	0	4.5	3.33333	1.16667	3.85714	4.5	5.33333	6	2.6	3	3.66667	3.75	3.1875	7.36667
350	1	1	0	2	1.16667	1.33333	1.85714	3.66667	2.66667	1	1.6	2.75	1.66667	1.5	1.875	3.4
351	2	1	0	4.9	4.83333	1	4.57143	6.66667	7	7	4.2	4.75	4.66667	4	4.375	10.3
352	2	1	0	3.5	3.33333	1.66667	4.28571	3.5	5.33333	4	3.6	4.25	3	3	3.5	7.4
353	2	1	0	3.8	3.16667	2.33333	3.57143	3.66667	5.66667	5	3.4	4	3.66667	3.25	3.5625	5.5
354	2	1	0	4.6	5	1.66667	5	5.16667	7	7	4.6	4	3.66667	4.25	4.1875	6.5
355	1	4	0	4.1	3.83333	3.66667	3.57143	3.33333	5.33333	6	2.8	3.5	3.33333	2.75	3.0625	8.6
356	2	1	0	3.9	3.66667	1.16667	3.85714	3.16667	2.66667	5	4.2	2.25	3.66667	3.75	3.5	2.85
357	1	2	0	2.1	2.83333	1.66667	2.14286	3	4.66667	1	2.6	3.75	2	1.25	2.4375	8.4
358	2	1	0	3.6	3.83333	1	3.71429	4	4.66667	4	3.6	3.75	4	4.25	3.875	8.86667
359	2	1	1	3.5	2.66667	1.66667	3	1.83333	6	6	3.8	2.75	3	3.25	3.25	7.85
360	1	1	0	4.8	4.5	1	4.14286	1.33333	6	5	5	5	5	5	5	4.4
361	2	2	0	3.5	4	1	4.14286	3.83333	7	6	4	3	4	4.25	3.8125	5.5
362	1	2	0	1.2	1.66667	4	2	3.83333	5.66667	5	3.4	3.25	2.66667	1	2.625	9.8
363	1	4	0	1.6	1.16667	1.83333	1.28571	3	4.33333	4	2	2.5	2.33333	2	2.1875	8.85
364	1	1	0	3.8	3.83333	1.5	3	2.83333	6	5	4.2	4.5	4.66667	4.25	4.375	3.8
365	1	1	0	3.2	3.16667	1.16667	2.57143	3	3	2	2	2.75	2.66667	2.25	2.375	4.4
366	1	1	0	3.5	2.5	2	3.71429	4.16667	6	5	3.4	3.5	2.33333	3.5	3.25	5.5
367	2	1	0	2.7	1.66667	1	2.42857	1	6.33333	1	2.2	2.5	2.33333	3	2.5	10.3
368	2	1	0	4	3.66667	1.83333	4.57143	4.5	6.33333	7	3.4	4.5	5	3.75	4.0625	4.4
369	1	3	1	3.3	3	1.66667	3.85714	3.16667	5	6	3.8	2.75	2	2.5	2.875	6.5
370	1	2		3.7	3.66667	1.5	4.28571	2.83333	5.33333	5	4	4.25	3	2.75	3.5625	9.8
371	1	1	1	2	1.5	1.33333	2.14286	2.83333	5.33333	6	2.8	3.25	2	2.25	2.625	1.65
372	1	1		4.1	4.33333	1	4.42857	3.83333	6	5	5	4.75	4.33333	5	4.8125	4.4
373	2	2	0	3.44444	3.5	2.16667	3	3	6	6	2	4	4	3.25	3.26667	7.9
374	2	1	0	3.5	3.16667	1.16667	4.28571	3	6.33333	6	3.8	4	4.66667	3.25	3.875	8.3
375		2	0	3	2.66667	1.83333	3	2.16667	5	5	2.8	3	2	2.75	2.6875	8.3
376	2	1	1	3.9	3.66667	2	4	2.5	4	5	3	4	4	3	3.4375	5.1
377	2	4	0	3.9	3.5	2.16667	3.42857	2.16667	5	5	4.4	4	3.33333	3.75	3.9375	7.9
378	2	1	0	3.7	4.66667	1.83333	3.85714	4.83333	5.66667	3	3.4	3.75	2	2.25	2.9375	3.8
379	1	1	0	3.9	4.16667	1.33333	4.71429	2	5.66667	6	3.8	4.5	4.66667	3.75	4.125	7.4
380	2	4	0	3.6	3.33333	2.5	3.42857	4.66667	5.33333	4	2.8	2.5	3.66667	3.25	3	8.9
381	1	1	0	3.9	3.5	2.16667	3.57143	2.66667	4.66667	4	3	3.5	4.33333	4	3.625	2.9
382	1		0	3.1	3.16667	2.83333	3.14286	3.83333	5	3	2	3	2.66667	2.75	2.5625	1.3
383	2		1	3.6	3	1.16667	2.71429	2.66667	5	3	3.2	3	2.66667	3.5	3.125	7.9
384	2		0	3.6	2.83333	1	3	3.16667	5.66667	4	3.2	3.5	2.66667	2.5	3	5.15
385	2	1	0	4.2	3.16667	1	4.14286	4.16667	6.66667	5	3.4	4.5			3.71429	5.45
386	2	1	0	4	4	1	4	4.5	6.66667	6	3.6	4	4	3.25	3.66667	4.4
387	2	1	0	4.2	4.33333	1	4.42857	3.5	6.33333	7	3.6	4.25	4.66667	5	4.3125	8.3
388	1	2	0	3.6	3.16667	1.33333	3.28571	4.33333	5	5	3.4	3.75	3.66667	2.75	3.375	8.9
389	1	1	0	3.6	3.16667	1.83333	3	3.16667	5.33333	4	2.8	4	3.33333	3	3.25	10.4
